# Supplementary material for: A Proteomic Approach to Lipo-Chitooligosaccharide and Thuricin 17 Effects on Soybean GerminationUnstressed and Salt Stress
Source: PLoS One. 2016 Aug 25;11(8):e0160660. doi: 10.1371/journal.pone.0160660 (PMC4999219; doi:10.1371/journal.pone.0160660)
Supplement: S1 Data — (XLSX) [file pone.0160660.s001.xlsx]

## Sheet: Ctrl Vs LCO
			Fold change contrast Control Vs LCO
	Accession	MW	Known proteins	Control	LCO
1	gi|22739 (+1)	55 kDa	atpA [Glycine max]	2.8	0.4
2	gi|255957394 (+1)	58 kDa	cytosolic chaperonin, delta subunit [Glycine max]	0.3	3
3	gi|11385443 (+6)	25 kDa	glutathione S-transferase GST 14, partial [Glycine max]	0.4	2.3
4	gi|2306979 (+1)	8 kDa	metallothionein-II protein [Glycine max]	2.5	0.4
5	gi|167963388 (+5)	30 kDa	peroxisomal voltage-dependent anion-selective channel protein [Glycine max]	0.4	2.3
6	gi|218267 (+8)	111 kDa	phosphoenolpyruvate carboxylase [Glycine max]	0.4	2.5
7	gi|351724917 (+2)	92 kDa	poly [ADP-ribose] polymerase 3 [Glycine max]	0.4	2.4
8	gi|118573752 (+5)	54 kDa	RecName: Full=ATP synthase subunit beta, chloroplastic; AltName: Full=ATP synthase F1 sector subunit beta; AltName: Full=F-ATPase subunit beta	0.3	4
9	gi|183392958 (+6)	45 kDa	stearoyl-acyl carrier protein desaturase B [Glycine max]	2.5	0.4
10	gi|1498170 (+8)	35 kDa	uricase [Glycine max]	0.3	3
			Predicted proteins
1	gi|356538549 (+1)	20 kDa	PREDICTED: 50S ribosomal protein L12, chloroplastic-like [Glycine max]	0.3	3
2	gi|356506100	11 kDa	PREDICTED: 60S acidic ribosomal protein P1-3-like [Glycine max]	0.4	2.7
3	gi|356526581 (+5)	54 kDa	PREDICTED: 6-phosphogluconate dehydrogenase, decarboxylating-like isoform 1 [Glycine max]	2.5	0.4
4	gi|356550547	95 kDa	PREDICTED: 97 kDa heat shock protein-like [Glycine max]	4	0.3
5	gi|356496602	99 kDa	PREDICTED: aconitate hydratase 1 [Glycine max]	3	0.3
6	gi|356512439	53 kDa	PREDICTED: adenosylhomocysteinase-like [Glycine max]	2.1	0.5
7	gi|356567618	58 kDa	PREDICTED: aldehyde dehydrogenase family 2 member B4, mitochondrial-like [Glycine max]	2.8	0.4
8	gi|356551144	110 kDa	PREDICTED: alpha-1,4 glucan phosphorylase L isozyme, chloroplastic/amyloplastic-like [Glycine max]	0.1	11
9	gi|356529147 (+1)	66 kDa	PREDICTED: ATP-citrate synthase beta chain protein 1-like [Glycine max]	0.4	2.5
10	gi|356517239 (+1)	38 kDa	PREDICTED: auxin-induced protein PCNT115-like isoform 1 [Glycine max]	0.5	2
11	gi|356513002 (+1)	56 kDa	PREDICTED: eukaryotic peptide chain release factor GTP-binding subunit ERF3A-like [Glycine max]	0.5	2
12	gi|356543900 (+1)	63 kDa	PREDICTED: ketol-acid reductoisomerase, chloroplastic-like [Glycine max]	0.1	9
13	gi|356543032	63 kDa	PREDICTED: ketol-acid reductoisomerase, chloroplastic-like [Glycine max]	0.3	3
14	gi|356571429	61 kDa	PREDICTED: leucine aminopeptidase 1-like isoform 1 [Glycine max]	0.5	2
15	gi|356572450	37 kDa	PREDICTED: LOW QUALITY PROTEIN: adenosine kinase 2-like [Glycine max]	2	0.5
16	gi|356514007 (+7)	46 kDa	PREDICTED: LOW QUALITY PROTEIN: argininosuccinate synthase, chloroplastic-like [Glycine max]	0.1	8
17	gi|356531379	87 kDa	PREDICTED: oligopeptidase A-like [Glycine max]	0.5	2
18	gi|356549347	57 kDa	PREDICTED: probable allantoinase 1-like [Glycine max]	0.5	2
19	gi|356544208	40 kDa	PREDICTED: quinone oxidoreductase 1-like [Glycine max]	3.5	0.3
20	gi|356559803	74 kDa	PREDICTED: stromal 70 kDa heat shock-related protein, chloroplastic-like [Glycine max]	0.5	2
21	gi|356558189	92 kDa	PREDICTED: sucrose synthase 2-like [Glycine max]	0.5	2
22	gi|356525315	59 kDa	PREDICTED: T-complex protein 1 subunit alpha-like [Glycine max]	2	0.5
23	gi|356539292 (+1)	57 kDa	PREDICTED: T-complex protein 1 subunit beta-like [Glycine max]	0.4	2.5
24	gi|356501324 (+1)	60 kDa	PREDICTED: T-complex protein 1 subunit eta-like [Glycine max]	2	0.5
25	gi|356527473 (+1)	59 kDa	PREDICTED: T-complex protein 1 subunit zeta-like [Glycine max]	0.3	4
26	gi|356564319	13 kDa	PREDICTED: thioredoxin H-type [Glycine max]	3.3	0.3
27	gi|356527464 (+1)	48 kDa	PREDICTED: transaldolase-like [Glycine max]	0.3	3
28	gi|356567949	28 kDa	PREDICTED: uncharacterized protein At2g37660, chloroplastic-like [Glycine max]	6	0.2
29	gi|356570331	76 kDa	PREDICTED: uncharacterized protein LOC100783299 [Glycine max]	2	0.5
30	gi|356570816	16 kDa	PREDICTED: uncharacterized protein LOC100808941 [Glycine max]	2.7	0.4
			Unknown proteins
1	gi|255626483 (+4)	17 kDa	unknown [Glycine max]	2	0.5
2	gi|255642364 (+1)	46 kDa	unknown [Glycine max]	2	0.5
3	gi|255628369 (+2)	15 kDa	unknown [Glycine max]	2	0.5
4	gi|255631748 (+2)	24 kDa	unknown [Glycine max]	0.4	2.3
5	gi|255627471 (+3)	10 kDa	unknown [Glycine max]	2.6	0.4
6	gi|255625799 (+2)	16 kDa	unknown [Glycine max]	0.2	4.5
7	gi|255646011 (+3)	35 kDa	unknown [Glycine max]	0.4	2.5
8	gi|255626101 (+2)	20 kDa	unknown [Glycine max]	0.5	2
9	gi|255642137 (+2)	50 kDa	unknown [Glycine max]	0.3	3
10	gi|255641228 (+9)	43 kDa	unknown [Glycine max]	0.5	2.2
11	gi|255645037 (+1)	42 kDa	unknown [Glycine max]	0.5	2
12	gi|255628633 (+2)	22 kDa	unknown [Glycine max]	0.4	2.5
13	gi|255637227 (+1)	29 kDa	unknown [Glycine max]	0.3	3
14	gi|255626921 (+3)	15 kDa	unknown [Glycine max]	0.1	7
15	gi|255627607 (+6)	14 kDa	unknown [Glycine max]	0.3	3
16	gi|255626825 (+1)	13 kDa	unknown [Glycine max]	3.5	0.3
17	gi|255627399 (+2)	24 kDa	unknown [Glycine max]	0.4	2.6
18	gi|255633168	27 kDa	unknown [Glycine max]	2	0.5
19	gi|255635052 (+2)	39 kDa	unknown [Glycine max]	0.3	4
20	gi|255638912 (+1)	37 kDa	unknown [Glycine max]	0.4	2.7
21	gi|255627767 (+3)	21 kDa	unknown [Glycine max]	0.2	5
22	gi|255627023 (+26)	18 kDa	unknown [Glycine max]	0.3	4
23	gi|255641753 (+12)	22 kDa	unknown [Glycine max]	2	0.5
24	gi|255640724 (+3)	14 kDa	unknown [Glycine max]	2.5	0.4
25	gi|255646799 (+1)	19 kDa	unknown [Glycine max]	0.5	2
			Unnamed protein product
1	gi|296523720 (+2)	65 kDa	unnamed protein product [Glycine max]	0.5	2
2	gi|219732878 (+30)	47 kDa	unnamed protein product [Glycine max]	0.4	2.3
3	gi|227247708 (+2)	17 kDa	unnamed protein product [Glycine max]	4.3	0.2
4	gi|291047826 (+2)	53 kDa	unnamed protein product [Glycine max]	3	0.3
5	gi|257672765 (+2)	90 kDa	unnamed protein product [Glycine max]	0.4	2.6
6	gi|227248104 (+4)	23 kDa	unnamed protein product [Glycine max]	0.5	2
7	gi|296511543 (+2)	18 kDa	unnamed protein product [Glycine max]	0.5	2
8	gi|219732886 (+61)	50 kDa	unnamed protein product [Glycine max]	2	0.5
9	gi|219898651 (+4)	11 kDa	unnamed protein product [Glycine max]	0.5	2
10	gi|227483067 (+1)	79 kDa	unnamed protein product [Glycine max]	0.3	3
11	gi|219931139 (+2)	27 kDa	unnamed protein product [Glycine max]	3	0.3
12	gi|253785312 (+13)	16 kDa	unnamed protein product [Glycine max]	3	0.3
13	gi|219743082 (+12)	38 kDa	unnamed protein product [Glycine max]	3	0.3

## Sheet: Ctrl Vs Th17
			Fold change Contrast Control Vs Th17
	Accession	MW	Known proteins	Control	Th17
1	gi|290563695 (+4)	72 kDa	beta-conglycinin alpha prime subunit [Glycine max]	2	0.5
2	gi|63852207 (+1)	48 kDa	beta-conglycinin beta subunit [Glycine max]	2	0.5
3	gi|255957394 (+1)	58 kDa	cytosolic chaperonin, delta subunit [Glycine max]	0.5	2
4	gi|11385443 (+6)	25 kDa	glutathione S-transferase GST 14, partial [Glycine max]	0.3	3
5	gi|2306979 (+1)	8 kDa	metallothionein-II protein [Glycine max]	2.5	0.4
6	gi|167962162 (+2)	79 kDa	peroxisomal fatty acid beta-oxidation multifunctional protein [Glycine max]	7	0.1
7	gi|167963388 (+5)	30 kDa	peroxisomal voltage-dependent anion-selective channel protein [Glycine max]	0.3	3.3
8	gi|218267 (+8)	111 kDa	phosphoenolpyruvate carboxylase [Glycine max]	0.2	6.5
9	gi|351724917 (+2)	92 kDa	poly [ADP-ribose] polymerase 3 [Glycine max]	0.4	2.4
10	gi|22296818 (+13)	55 kDa	pyruvate kinase [Glycine max]	0.3	3.3
11	gi|118573752 (+5)	54 kDa	RecName: Full=ATP synthase subunit beta, chloroplastic; AltName: Full=ATP synthase F1 sector subunit beta; AltName: Full=F-ATPase subunit beta	0.2	5
12	gi|121281 (+5)	70 kDa	RecName: Full=Beta-conglycinin, alpha chain; Flags: Precursor	2.1	0.5
13	gi|1168289 (+8)	63 kDa	RecName: Full=Isocitrate lyase 1; Short=ICL 1; Short=Isocitrase 1; Short=Isocitratase 1	0.5	2
14	gi|1498170 (+8)	35 kDa	uricase [Glycine max]	0.4	2.3
			Predicted proteins
1	gi|356538549 (+1)	20 kDa	PREDICTED: 50S ribosomal protein L12, chloroplastic-like [Glycine max]	0.4	2.5
2	gi|356506100	11 kDa	PREDICTED: 60S acidic ribosomal protein P1-3-like [Glycine max]	0.5	2
3	gi|356526581 (+5)	54 kDa	PREDICTED: 6-phosphogluconate dehydrogenase, decarboxylating-like isoform 1 [Glycine max]	2.5	0.4
4	gi|356550547	95 kDa	PREDICTED: 97 kDa heat shock protein-like [Glycine max]	2	0.5
5	gi|356512439	53 kDa	PREDICTED: adenosylhomocysteinase-like [Glycine max]	2.1	0.5
6	gi|356551144	110 kDa	PREDICTED: alpha-1,4 glucan phosphorylase L isozyme, chloroplastic/amyloplastic-like [Glycine max]	0.1	7
7	gi|356529147 (+1)	66 kDa	PREDICTED: ATP-citrate synthase beta chain protein 1-like [Glycine max]	0.4	2.5
8	gi|356517239 (+1)	38 kDa	PREDICTED: auxin-induced protein PCNT115-like isoform 1 [Glycine max]	0.1	7
9	gi|356539350 (+2)	43 kDa	PREDICTED: bifunctional polymyxin resistance protein ArnA-like [Glycine max]	4	0.3
10	gi|356553371 (+1)	94 kDa	PREDICTED: endoplasmin homolog [Glycine max]	0.3	3.5
11	gi|356513002 (+1)	56 kDa	PREDICTED: eukaryotic peptide chain release factor GTP-binding subunit ERF3A-like [Glycine max]	0.4	2.5
12	gi|356543900 (+1)	63 kDa	PREDICTED: ketol-acid reductoisomerase, chloroplastic-like [Glycine max]	0.1	12
13	gi|356543032	63 kDa	PREDICTED: ketol-acid reductoisomerase, chloroplastic-like [Glycine max]	0.3	3.5
14	gi|356571429	61 kDa	PREDICTED: leucine aminopeptidase 1-like isoform 1 [Glycine max]	0.4	2.3
15	gi|356514007 (+7)	46 kDa	PREDICTED: LOW QUALITY PROTEIN: argininosuccinate synthase, chloroplastic-like [Glycine max]	0.1	10
16	gi|356561171 (+1)	117 kDa	PREDICTED: lysosomal alpha-mannosidase-like isoform 1 [Glycine max]	0.4	2.7
17	gi|356531379	87 kDa	PREDICTED: oligopeptidase A-like [Glycine max]	0.5	2
18	gi|356525742	50 kDa	PREDICTED: phosphoglycerate kinase, chloroplastic-like [Glycine max]	0.5	2.1
19	gi|356559803	74 kDa	PREDICTED: stromal 70 kDa heat shock-related protein, chloroplastic-like [Glycine max]	0.5	2
20	gi|356558189	92 kDa	PREDICTED: sucrose synthase 2-like [Glycine max]	0.5	2
22	gi|356539292 (+1)	57 kDa	PREDICTED: T-complex protein 1 subunit beta-like [Glycine max]	0.4	2.5
23	gi|356530989 (+1)	60 kDa	PREDICTED: T-complex protein 1 subunit gamma-like [Glycine max]	0.5	2
24	gi|356527473 (+1)	59 kDa	PREDICTED: T-complex protein 1 subunit zeta-like [Glycine max]	0.1	7
25	gi|356564319	13 kDa	PREDICTED: thioredoxin H-type [Glycine max]	5	0.2
26	gi|356527464 (+1)	48 kDa	PREDICTED: transaldolase-like [Glycine max]	0.4	2.5
27	gi|356530860 (+2)	145 kDa	PREDICTED: tripeptidyl-peptidase 2-like isoform 1 [Glycine max]	2	0.5
28	gi|356567949	28 kDa	PREDICTED: uncharacterized protein At2g37660, chloroplastic-like [Glycine max]	3	0.3
29	gi|356570331	76 kDa	PREDICTED: uncharacterized protein LOC100783299 [Glycine max]	2	0.5
30	gi|356517098	57 kDa	PREDICTED: uncharacterized protein LOC100785671 [Glycine max]	0.5	2
31	gi|356570816	16 kDa	PREDICTED: uncharacterized protein LOC100808941 [Glycine max]	2	0.5
32	gi|356538184	13 kDa	PREDICTED: uncharacterized protein LOC100819278 [Glycine max]	2.2	0.5
			Unknown proteins
1	gi|255647576 (+1)	31 kDa	unknown [Glycine max]	0.3	2.9
2	gi|255640554 (+2)	23 kDa	unknown [Glycine max]	0.5	2
3	gi|255626765 (+1)	19 kDa	unknown [Glycine max]	0.4	2.6
4	gi|255641166 (+2)	37 kDa	unknown [Glycine max]	2	0.5
5	gi|255631748 (+2)	24 kDa	unknown [Glycine max]	0.5	2
6	gi|255627471 (+3)	10 kDa	unknown [Glycine max]	3.3	0.3
7	gi|255625799 (+2)	16 kDa	unknown [Glycine max]	0.2	4.5
8	gi|255646011 (+3)	35 kDa	unknown [Glycine max]	0.5	2
9	gi|255627595 (+3)	20 kDa	unknown [Glycine max]	0.4	2.8
10	gi|255642137 (+2)	50 kDa	unknown [Glycine max]	0.3	4
11	gi|255631490 (+1)	15 kDa	unknown [Glycine max]	2.3	0.4
12	gi|255628633 (+2)	22 kDa	unknown [Glycine max]	0.4	2.5
13	gi|255626921 (+3)	15 kDa	unknown [Glycine max]	0.2	6
14	gi|255627607 (+6)	14 kDa	unknown [Glycine max]	0.3	3.5
15	gi|255626825 (+1)	13 kDa	unknown [Glycine max]	2.3	0.4
16	gi|255627399 (+2)	24 kDa	unknown [Glycine max]	0.3	3
17	gi|255635052 (+2)	39 kDa	unknown [Glycine max]	0.1	8
18	gi|255640875 (+1)	26 kDa	unknown [Glycine max]	3	0.3
19	gi|255638912 (+1)	37 kDa	unknown [Glycine max]	0.3	3
20	gi|255627767 (+3)	21 kDa	unknown [Glycine max]	0.3	3
21	gi|255633476 (+3)	27 kDa	unknown [Glycine max]	7	0.1
22	gi|255627023 (+26)	18 kDa	unknown [Glycine max]	0.5	2
23	gi|255641753 (+12)	22 kDa	unknown [Glycine max]	0.5	2
24	gi|255646799 (+1)	19 kDa	unknown [Glycine max]	0.3	3
			Unnamed protein product
1	gi|219902785 (+13)	26 kDa	unnamed protein product [Glycine max]	2	0.5
2	gi|296523720 (+2)	65 kDa	unnamed protein product [Glycine max]	0.4	2.6
3	gi|219732878 (+30)	47 kDa	unnamed protein product [Glycine max]	0.4	2.5
4	gi|219725202 (+5)	36 kDa	unnamed protein product [Glycine max]	0.4	2.3
5	gi|227262746 (+7)	19 kDa	unnamed protein product [Glycine max]	0.4	2.5
6	gi|219941197 (+5)	58 kDa	unnamed protein product [Glycine max]	2	0.5
7	gi|227247708 (+2)	17 kDa	unnamed protein product [Glycine max]	5.2	0.2
8	gi|257672765 (+2)	90 kDa	unnamed protein product [Glycine max]	0.4	2.3
9	gi|227248104 (+4)	23 kDa	unnamed protein product [Glycine max]	0.5	2
10	gi|219898651 (+4)	11 kDa	unnamed protein product [Glycine max]	0.5	2
11	gi|227483067 (+1)	79 kDa	unnamed protein product [Glycine max]	0.3	4
12	gi|219743082 (+12)	38 kDa	unnamed protein product [Glycine max]	3	0.3

## Sheet: LCO Vs Th17
			Fold change Contrast LCO Vs Th17
	Accession	MW	Known Proteins	LCO	TH
1	gi|218267 (+8)	111 kDa	phosphoenolpyruvate carboxylase [Glycine max]	0.4	2.6
2	gi|1169494 (+2)	53 kDa	RecName: Full=Elongation factor Tu, chloroplastic; Short=EF-Tu; Flags: Precursor	0.4	2.2
3	gi|183392958 (+6)	45 kDa	stearoyl-acyl carrier protein desaturase B [Glycine max]	0.3	3.5
			Predicted Proteins
1	gi|356496602	99 kDa	PREDICTED: aconitate hydratase 1 [Glycine max]	0.4	2.2
2	gi|356517239 (+1)	38 kDa	PREDICTED: auxin-induced protein PCNT115-like isoform 1 [Glycine max]	0.3	3.5
3	gi|356553371 (+1)	94 kDa	PREDICTED: endoplasmin homolog [Glycine max]	0.4	2.3
4	gi|356521747 (+1)	54 kDa	PREDICTED: galactokinase-like [Glycine max]	3	0.3
5	gi|356561171 (+1)	117 kDa	PREDICTED: lysosomal alpha-mannosidase-like isoform 1 [Glycine max]	0.3	4
6	gi|356549347	57 kDa	PREDICTED: probable allantoinase 1-like [Glycine max]	2	0.5
7	gi|356544208	40 kDa	PREDICTED: quinone oxidoreductase 1-like [Glycine max]	0.3	3
8	gi|356567949	28 kDa	PREDICTED: uncharacterized protein At2g37660, chloroplastic-like [Glycine max]	0.5	2
9	gi|356517098	57 kDa	PREDICTED: uncharacterized protein LOC100785671 [Glycine max]	0.3	3.3
			Unknown proteins
1	gi|255627595 (+3)	20 kDa	unknown [Glycine max]	0.5	2.2
2	gi|255641228 (+9)	43 kDa	unknown [Glycine max]	2.2	0.4
3	gi|255633168	27 kDa	unknown [Glycine max]	0.3	3.5
4	gi|255640875 (+1)	26 kDa	unknown [Glycine max]	2	0.5
5	gi|255627023 (+26)	18 kDa	unknown [Glycine max]	2	0.5
6	gi|255641753 (+12)	22 kDa	unknown [Glycine max]	0.3	4
7	gi|255638358 (+1)	21 kDa	unknown [Glycine max]	2	0.5
			Unnamed protein product
1	gi|227262746 (+7)	19 kDa	unnamed protein product [Glycine max]	0.5	2
2	gi|291047826 (+2)	53 kDa	unnamed protein product [Glycine max]	0.3	3.5
3	gi|218576558 (+3)	27 kDa	unnamed protein product [Glycine max]	0.4	2.5
4	gi|253785312 (+13)	16 kDa	unnamed protein product [Glycine max]	0.3	3
5	gi|219890664 (+22)	62 kDa	unnamed protein product [Glycine max]	6	0.2

## Sheet: +100mM NaCl Ctrl Vs LCO
			Fold change (Spectral counts) Control 100 mM NaCl Vs LCO + 100 mM NaCl
	Accession	MW	Known Proteins	Control	LCO
1	gi|15186732 (+1)	55 kDa	aspartic proteinase 1 [Glycine max]	10.4	0.1
2	gi|11385443 (+6)	25 kDa	glutathione S-transferase GST 14, partial [Glycine max]	0.4	2.7
3	gi|218267 (+8)	111 kDa	phosphoenolpyruvate carboxylase [Glycine max]	3.1	0.3
			Predicted proteins
1	gi|356517488 (+1)	97 kDa	PREDICTED: 26S proteasome non-ATPase regulatory subunit 2 1A-like [Glycine max]	2.4	0.4
2	gi|356517239 (+5)	38 kDa	PREDICTED: auxin-induced protein PCNT115-like isoform 1 [Glycine max]	0.5	2.2
3	gi|356569059	46 kDa	PREDICTED: mannose-6-phosphate isomerase-like [Glycine max]	4.1	0.2
4	gi|356496657	88 kDa	PREDICTED: oligopeptidase A-like [Glycine max]	2.2	0.5
5	gi|356513072	64 kDa	PREDICTED: phosphoglucomutase, cytoplasmic-like [Glycine max]	2.1	0.5
6	gi|356545355	41 kDa	PREDICTED: proteasome subunit alpha type-6-like [Glycine max]	0.4	2.5
7	gi|356542509 (+1)	64 kDa	PREDICTED: protein disulfide isomerase-like 1-4-like isoform 1 [Glycine max]	0.3	3.3
8	gi|356544208	40 kDa	PREDICTED: quinone oxidoreductase 1-like [Glycine max]	2	0.5
9	gi|356501324 (+1)	60 kDa	PREDICTED: T-complex protein 1 subunit eta-like [Glycine max]	3.2	0.3
10	gi|356530860 (+2)	145 kDa	PREDICTED: tripeptidyl-peptidase 2-like isoform 1 [Glycine max]	5.3	0.2
			Unknown Proteins
1	gi|255642364 (+1)	46 kDa	unknown [Glycine max]	0.5	2.1
2	gi|255627471 (+3)	10 kDa	unknown [Glycine max]	2.2	0.5
3	gi|255633344 (+4)	28 kDa	unknown [Glycine max]	0.4	2.3
4	gi|255626101 (+2)	20 kDa	unknown [Glycine max]	3.3	0.3
5	gi|255632936 (+1)	22 kDa	unknown [Glycine max]	2.2	0.4
6	gi|255646011 (+3)	35 kDa	unknown [Glycine max]	0.4	2.3
7	gi|255638991 (+1)	36 kDa	unknown [Glycine max]	0.3	3.7
8	gi|255637227 (+1)	29 kDa	unknown [Glycine max]	0.4	2.5
9	gi|255627023 (+24)	18 kDa	unknown [Glycine max]	2.5	0.4
10	gi|255637298 (+1)	24 kDa	unknown [Glycine max]	0.3	3.1
11	gi|255627767 (+1)	21 kDa	unknown [Glycine max]	0.5	2.1
12	gi|255633168	27 kDa	unknown [Glycine max]	0.5	2.2
13	gi|255648016 (+1)	41 kDa	unknown [Glycine max]	4.1	0.2
14	gi|255627001 (+8)	21 kDa	unknown [Glycine max]	0.3	3
15	gi|255626769 (+4)	10 kDa	unknown [Glycine max]	0.4	2.6
16	gi|255631490 (+1)	15 kDa	unknown [Glycine max]	3.1	0.3
17	gi|255626103 (+1)	18 kDa	unknown [Glycine max]	2.9	0.3
18	gi|255628253 (+1)	24 kDa	unknown [Glycine max]	0.3	3.6
			Unnamed proteins
1	gi|219900741 (+16)	62 kDa	unnamed protein product [Glycine max]	0.5	2.1
2	gi|218381826 (+17)	15 kDa	unnamed protein product [Glycine max]	0.5	2.2
3	gi|219892799 (+6)	42 kDa	unnamed protein product [Glycine max]	0.5	2.2

## Sheet: +100mM NaCl Ctrl Vs Th17
			Fold change (Spectral counts) Control 100 mM NaCl Vs Th17 + 100 mM NaCl
	Accession	MW	Known proteins	Control	Th17
1	gi|15186732 (+1)	55 kDa	aspartic proteinase 1 [Glycine max]	2.6	0.4
2	gi|208964722 (+2)	80 kDa	heat shock protein 90-2 [Glycine max]	3.3	0.3
			Predicted proteins
1	gi|356549759 (+1)	34 kDa	PREDICTED: 60S ribosomal protein L5-like [Glycine max]	3	0.3
2	gi|356517239 (+5)	38 kDa	PREDICTED: auxin-induced protein PCNT115-like isoform 1 [Glycine max]	0.2	5.3
3	gi|356548915	15 kDa	PREDICTED: dehydrin DHN3-like [Glycine max]	2.1	0.5
4	gi|356513002 (+1)	56 kDa	PREDICTED: eukaryotic peptide chain release factor GTP-binding subunit ERF3A-like [Glycine max]	2.1	0.5
5	gi|356535026 (+1)	59 kDa	PREDICTED: importin subunit alpha-1-like [Glycine max]	2.1	0.5
6	gi|356549347	57 kDa	PREDICTED: probable allantoinase 1-like [Glycine max]	2.5	0.4
7	gi|356545355	41 kDa	PREDICTED: proteasome subunit alpha type-6-like [Glycine max]	0.5	2.1
8	gi|356508886 (+1)	109 kDa	PREDICTED: staphylococcal nuclease domain-containing protein 1-like [Glycine max]	0.5	2.2
9	gi|356501324 (+1)	60 kDa	PREDICTED: T-complex protein 1 subunit eta-like [Glycine max]	3.8	0.3
			Unknown proteins
1	gi|255641166 (+2)	37 kDa	unknown [Glycine max]	3.4	0.3
2	gi|255640554 (+2)	23 kDa	unknown [Glycine max]	0.5	2.1
3	gi|255626101 (+2)	20 kDa	unknown [Glycine max]	3.3	0.3
4	gi|255628245 (+5)	27 kDa	unknown [Glycine max]	2.4	0.4
5	gi|255638991 (+1)	36 kDa	unknown [Glycine max]	0.3	3.5
6	gi|255627023 (+24)	18 kDa	unknown [Glycine max]	7.8	0.1
7	gi|255626769 (+4)	10 kDa	unknown [Glycine max]	0.5	2.1
8	gi|255631490 (+1)	15 kDa	unknown [Glycine max]	2.8	0.4
9	gi|255646799 (+1)	19 kDa	unknown [Glycine max]	0.4	2.8
			Unnamed protein product
1	gi|227307930 (+3)	52 kDa	unnamed protein product [Glycine max]	0.5	2.1
2	gi|219900741 (+16)	62 kDa	unnamed protein product [Glycine max]	0.5	2
3	gi|219902785 (+13)	26 kDa	unnamed protein product [Glycine max]	2.3	0.4
4	gi|218381826 (+17)	15 kDa	unnamed protein product [Glycine max]	0.3	3.2
5	gi|227470844 (+7)	53 kDa	unnamed protein product [Glycine max]	0.2	4.5
6	gi|219892799 (+6)	42 kDa	unnamed protein product [Glycine max]	0.3	3.1

## Sheet: +100 mM NaCl LCO Vs Th17
			Fold change (Spectral counts) LCO + 100 mM NaCl Vs Th17 + 100 mM NaCl
	Accession	MW	Known proteins	LCO	Th17
1	gi|15186732 (+1)	55 kDa	aspartic proteinase 1 [Glycine max]	0.2	4.1
2	gi|11385443 (+6)	25 kDa	glutathione S-transferase GST 14, partial [Glycine max]	3.1	0.3
3	gi|208964722 (+2)	80 kDa	heat shock protein 90-2 [Glycine max]	3.5	0.3
4	gi|167963384 (+3)	49 kDa	peroxisomal 3-ketoacyl-CoA thiolase precursor [Glycine max]	2.1	0.5
5	gi|218267 (+8)	111 kDa	phosphoenolpyruvate carboxylase [Glycine max]	0.2	5.1
6	gi|22296818 (+13)	55 kDa	pyruvate kinase [Glycine max]	3.8	0.3
			Predicted protein
1	gi|356517488 (+1)	97 kDa	PREDICTED: 26S proteasome non-ATPase regulatory subunit 2 1A-like [Glycine max]	0.3	3
2	gi|356549759 (+1)	34 kDa	PREDICTED: 60S ribosomal protein L5-like [Glycine max]	2.7	0.4
3	gi|356517239 (+5)	38 kDa	PREDICTED: auxin-induced protein PCNT115-like isoform 1 [Glycine max]	0.4	2.5
4	gi|356513002 (+1)	56 kDa	PREDICTED: eukaryotic peptide chain release factor GTP-binding subunit ERF3A-like [Glycine max]	2.6	0.4
5	gi|356535026 (+1)	59 kDa	PREDICTED: importin subunit alpha-1-like [Glycine max]	2.6	0.4
6	gi|356561171 (+1)	117 kDa	PREDICTED: lysosomal alpha-mannosidase-like isoform 1 [Glycine max]	0.4	2.5
7	gi|356569059	46 kDa	PREDICTED: mannose-6-phosphate isomerase-like [Glycine max]	0.5	2.2
8	gi|356496657	88 kDa	PREDICTED: oligopeptidase A-like [Glycine max]	0.4	2.6
9	gi|356513419	24 kDa	PREDICTED: PR-5 protein [Glycine max]	3.3	0.3
10	gi|356549347	57 kDa	PREDICTED: probable allantoinase 1-like [Glycine max]	3.5	0.3
11	gi|356542509 (+1)	64 kDa	PREDICTED: protein disulfide isomerase-like 1-4-like isoform 1 [Glycine max]	3.2	0.3
12	gi|356559977	60 kDa	PREDICTED: T-complex protein 1 subunit gamma-like [Glycine max]	4.4	0.2
			Unknown protein
1	gi|255641166 (+2)	37 kDa	unknown [Glycine max]	2.6	0.4
2	gi|255628245 (+5)	27 kDa	unknown [Glycine max]	3.3	0.3
3	gi|255627023 (+24)	18 kDa	unknown [Glycine max]	3.1	0.3
4	gi|255627767 (+1)	21 kDa	unknown [Glycine max]	2.9	0.3
5	gi|255648016 (+1)	41 kDa	unknown [Glycine max]	0.4	2.3
6	gi|255628253 (+1)	24 kDa	unknown [Glycine max]	2.9	0.3
			Unnamed protein product
1	gi|219971748 (+5)	38 kDa	unnamed protein product [Glycine max]	0.4	2.4
2	gi|259662381 (+2)	27 kDa	unnamed protein product [Glycine max]	0.3	3
3	gi|219890664 (+21)	62 kDa	unnamed protein product [Glycine max]	3.6	0.3
4	gi|227470844 (+7)	53 kDa	unnamed protein product [Glycine max]	0.4	2.6
