# Supplementary material for: A Proteomic Approach to Lipo-Chitooligosaccharide and Thuricin 17 Effects on Soybean GerminationUnstressed and Salt Stress
Source: PLoS One. 2016 Aug 25;11(8):e0160660. doi: 10.1371/journal.pone.0160660 (PMC4999219; doi:10.1371/journal.pone.0160660)
Supplement: S2 Data — (XLSX) [file pone.0160660.s002.xlsx]

## Sheet: Ctrl Vs LCO
Based on spectral counts
			Fisher's Exact test - Contrast Control Vs LCO
	Accession	MW	Known proteins	Control	LCO	Fisher's Exact Test (P-Value)
1	gi|18448973 (+2)	25 kDa	24 kDa protein SC24 [Glycine max]	12	20	95% (0.033)
2	gi|2305020 (+5)	18 kDa	2S albumin pre-propeptide [Glycine max]	230	136	95% (0.0018)
3	gi|1199563 (+14)	43 kDa	34 kDa maturing seed vacuolar thiol protease precursor [Glycine max]	137	172	95% (0.000077)
4	gi|22597178 (+1)	40 kDa	alcohol dehydrogenase 1 [Glycine max]	51	58	95% (0.048)
5	gi|290563695 (+4)	72 kDa	beta-conglycinin alpha prime subunit [Glycine max]	1085	616	95% (0.00000000000017)
6	gi|63852207 (+1)	48 kDa	beta-conglycinin beta subunit [Glycine max]	759	435	95% (0.0000000018)
7	gi|330689364 (+3)	44 kDa	Chain A, Crystal Structure Of Basic 7s Globulin From Soybean	260	249	95% (0.033)
8	gi|118138512 (+5)	97 kDa	Chain A, Crystal Structure Of Soybean Lipoxygenase-D	47	0	95% (0.00000000000073)
9	gi|21465628 (+4)	48 kDa	Chain A, Crystal Structures Of Recombinant And Native Soybean Beta- Conglycinin Beta Homotrimers Complexes With N-Acetyl-D- Glucosamine	922	588	95% (0.0000017)
10	gi|209171195 (+13)	49 kDa	elongation factor-1A [Glycine max]	55	62	95% (0.046)
11	gi|1679658 (+2)	38 kDa	gamma glutamyl hydrolase [Glycine max]	11	18	95% (0.046)
12	gi|351727206 (+1)	37 kDa	glyceraldehyde-3-phosphate dehydrogenase [Glycine max]	119	151	95% (0.00015)
13	gi|10566449 (+2)	58 kDa	glycinin A3B4 subunit [Glycine max]	1218	818	95% (0.0000097)
14	gi|170010 (+2)	51 kDa	late embryongenesis abundant protein [Glycine max]	100	104	95% (0.044)
15	gi|311698 (+1)	49 kDa	Lea protein [Glycine max]	87	100	95% (0.010)
16	gi|161318153 (+2)	94 kDa	lipoxygenase L-1 [Glycine max]	452	440	95% (0.0034)
17	gi|161318157 (+2)	97 kDa	lipoxygenase L-3 [Glycine max]	462	433	95% (0.016)
18	gi|388461364	97 kDa	lipoxygenase-2 [Glycine max]	352	340	95% (0.012)
19	gi|167963384 (+2)	49 kDa	peroxisomal 3-ketoacyl-CoA thiolase precursor [Glycine max]	0	5	95% (0.018)
20	gi|167962162 (+2)	79 kDa	peroxisomal fatty acid beta-oxidation multifunctional protein [Glycine max]	7	0	95% (0.016)
21	gi|351724917 (+2)	92 kDa	poly [ADP-ribose] polymerase 3 [Glycine max]	19	45	95% (0.000032)
22	gi|121281 (+5)	70 kDa	RecName: Full=Beta-conglycinin, alpha chain; Flags: Precursor	1640	824	95% (0.000000000000000000000000000000037)
23	gi|121276 (+10)	56 kDa	RecName: Full=Glycinin G1; Contains: RecName: Full=Glycinin A1a subunit; Contains: RecName: Full=Glycinin Bx subunit; Flags: Precursor	2181	1450	95% (0.00000000045)
24	gi|121277 (+9)	54 kDa	RecName: Full=Glycinin G2; Contains: RecName: Full=Glycinin A2 subunit; Contains: RecName: Full=Glycinin B1a subunit; Flags: Precursor	2214	1322	95% (0.000000000000000000013)
25	gi|121278 (+3)	54 kDa	RecName: Full=Glycinin G3; Contains: RecName: Full=Glycinin A subunit; Contains: RecName: Full=Glycinin B subunit; Flags: Precursor	905	583	95% (0.0000050)
26	gi|266689 (+3)	23 kDa	RecName: Full=P24 oleosin isoform B; AltName: Full=P91	115	133	95% (0.0031)
27	gi|134146 (+6)	29 kDa	RecName: Full=Stem 31 kDa glycoprotein; AltName: Full=Vegetative storage protein B; Flags: Precursor	7	0	95% (0.016)
28	gi|1498170 (+8)	35 kDa	uricase [Glycine max]	3	9	95% (0.034)
			Predicted proteins
1	gi|356551144	110 kDa	PREDICTED: alpha-1,4 glucan phosphorylase L isozyme, chloroplastic/amyloplastic-like [Glycine max]	1	11	95% (0.0010)
2	gi|356575611	60 kDa	PREDICTED: ATP synthase subunit beta, mitochondrial-like [Glycine max]	31	40	95% (0.033)
3	gi|356508699	91 kDa	PREDICTED: cell division cycle protein 48 homolog [Glycine max]	62	80	95% (0.0037)
4	gi|356533407	49 kDa	PREDICTED: embryonic protein DC-8-like [Glycine max]	187	186	95% (0.027)
5	gi|356507341	55 kDa	PREDICTED: glyceraldehyde-3-phosphate dehydrogenase-like [Glycine max]	116	146	95% (0.00024)
6	gi|356516587	37 kDa	PREDICTED: glyceraldehyde-3-phosphate dehydrogenase-like [Glycine max]	99	126	95% (0.00047)
7	gi|356562559	71 kDa	PREDICTED: heat shock 70 kDa protein-like [Glycine max]	64	83	95% (0.0029)
8	gi|356535026 (+1)	59 kDa	PREDICTED: importin subunit alpha-1-like [Glycine max]	0	9	95% (0.00073)
9	gi|356543900 (+1)	63 kDa	PREDICTED: ketol-acid reductoisomerase, chloroplastic-like [Glycine max]	1	9	95% (0.0043)
10	gi|356571429	61 kDa	PREDICTED: leucine aminopeptidase 1-like isoform 1 [Glycine max]	9	18	95% (0.018)
11	gi|356514007 (+7)	46 kDa	PREDICTED: LOW QUALITY PROTEIN: argininosuccinate synthase, chloroplastic-like [Glycine max]	1	8	95% (0.0088)
12	gi|356523657	73 kDa	PREDICTED: luminal-binding protein 5 [Glycine max]	71	81	95% (0.022)
13	gi|356571311	24 kDa	PREDICTED: P24 oleosin isoform A [Glycine max]	114	125	95% (0.012)
14	gi|356499785 (+3)	82 kDa	PREDICTED: probable pre-mRNA-splicing factor ATP-dependent RNA helicase-like [Glycine max]	12	0	95% (0.00080)
15	gi|356572385	27 kDa	PREDICTED: protein IN2-1 homolog B-like [Glycine max]	20	28	95% (0.041)
16	gi|356555078	42 kDa	PREDICTED: SNF1-related protein kinase regulatory subunit gamma-like PV42a-like [Glycine max]	20	35	95% (0.0038)
17	gi|356539292 (+1)	57 kDa	PREDICTED: T-complex protein 1 subunit beta-like [Glycine max]	8	20	95% (0.0040)
18	gi|356515096	118 kDa	PREDICTED: uncharacterized protein LOC100780139 [Glycine max]	121	135	95% (0.0064)
19	gi|356500401	21 kDa	PREDICTED: universal stress protein A-like protein-like [Glycine max]	24	35	95% (0.017)
20	gi|356553237	51 kDa	PREDICTED: UTP--glucose-1-phosphate uridylyltransferase-like [Glycine max]	45	56	95% (0.020)
			Unknown proteins
1	gi|255647735 (+1)	37 kDa	unknown [Glycine max]	81	102	95% (0.0019)
2	gi|255648242 (+1)	48 kDa	unknown [Glycine max]	25	41	95% (0.0034)
3	gi|255626917 (+4)	23 kDa	unknown [Glycine max]	13	20	95% (0.050)
4	gi|255647576 (+1)	31 kDa	unknown [Glycine max]	8	15	95% (0.039)
5	gi|255640108 (+2)	28 kDa	unknown [Glycine max]	10	17	95% (0.044)
6	gi|255639366	17 kDa	unknown [Glycine max]	13	20	95% (0.050)
7	gi|255640468 (+1)	24 kDa	unknown [Glycine max]	26	37	95% (0.018)
8	gi|255625799 (+2)	16 kDa	unknown [Glycine max]	2	9	95% (0.014)
9	gi|255646011 (+3)	35 kDa	unknown [Glycine max]	4	10	95% (0.041)
10	gi|255641228 (+9)	43 kDa	unknown [Glycine max]	5	11	95% (0.047)
11	gi|255626921 (+3)	15 kDa	unknown [Glycine max]	1	7	95% (0.018)
12	gi|255641256 (+1)	54 kDa	unknown [Glycine max]	0	8	95% (0.0016)
13	gi|255627399 (+2)	24 kDa	unknown [Glycine max]	5	13	95% (0.017)
14	gi|255638912 (+1)	37 kDa	unknown [Glycine max]	27	72	95% (0.000000016)
15	gi|255626769 (+6)	10 kDa	unknown [Glycine max]	0	4	95% (0.040)
16	gi|255648016 (+1)	41 kDa	unknown [Glycine max]	0	4	95% (0.040)
17	gi|255633476 (+3)	27 kDa	unknown [Glycine max]	7	0	95% (0.016)
18	gi|255626665 (+1)	26 kDa	unknown [Glycine max]	0	4	95% (0.040)
19	gi|255633192 (+6)	16 kDa	unknown [Glycine max]	6	0	95% (0.028)
20	gi|255638358 (+1)	21 kDa	unknown [Glycine max]	0	4	95% (0.040)
			Unnamed protein
1	gi|218336143 (+1)	41 kDa	unnamed protein product [Glycine max]	135	142	95% (0.018)
2	gi|257676145 (+2)	84 kDa	unnamed protein product [Glycine max]	138	152	95% (0.0054)
3	gi|227247986 (+6)	25 kDa	unnamed protein product [Glycine max]	34	43	95% (0.033)
4	gi|219764826 (+10)	72 kDa	unnamed protein product [Glycine max]	52	67	95% (0.0076)
5	gi|227307930 (+3)	52 kDa	unnamed protein product [Glycine max]	13	20	95% (0.050)
6	gi|219909552 (+5)	18 kDa	unnamed protein product [Glycine max]	14	23	95% (0.025)
7	gi|296523720 (+2)	65 kDa	unnamed protein product [Glycine max]	8	16	95% (0.026)
8	gi|219766739 (+7)	74 kDa	unnamed protein product [Glycine max]	75	82	95% (0.037)
9	gi|227247708 (+2)	17 kDa	unnamed protein product [Glycine max]	47	11	95% (0.000034)
10	gi|227248782 (+4)	26 kDa	unnamed protein product [Glycine max]	0	5	95% (0.018)
11	gi|219764822 (+8)	71 kDa	unnamed protein product [Glycine max]	43	63	95% (0.0017)
12	gi|257672765 (+2)	90 kDa	unnamed protein product [Glycine max]	19	49	95% (0.0000048)
13	gi|219892799 (+6)	42 kDa	unnamed protein product [Glycine max]	0	5	95% (0.018)
14	gi|219890664 (+22)	62 kDa	unnamed protein product [Glycine max]	0	6	95% (0.0081)

## Sheet: Ctrl Vs Th17
			Fisher’s Exact test - Contrast Control Vs Th17
	Accession	MW	Known proteins	Control	Th17	Fisher's Exact Test (P-Value)
1	gi|2305020 (+5)	18 kDa	2S albumin pre-propeptide [Glycine max]	230	128	95% (0.00063)
2	gi|351726078 (+1)	51 kDa	51 kDa seed maturation protein precursor [Glycine max]	90	101	95% (0.010)
3	gi|22597178 (+1)	40 kDa	alcohol dehydrogenase 1 [Glycine max]	51	59	95% (0.030)
4	gi|20302594 (+6)	47 kDa	basic 7S globulin isoform [Glycine max]	198	188	95% (0.044)
5	gi|290563695 (+4)	72 kDa	beta-conglycinin alpha prime subunit [Glycine max]	1085	542	95% (0.000000000000000000033)
6	gi|63852207 (+1)	48 kDa	beta-conglycinin beta subunit [Glycine max]	759	372	95% (0.0000000000000019)
7	gi|157830279 (+11)	56 kDa	Chain A, Beta-AmylaseBETA-Cyclodextrin Complex	202	200	95% (0.015)
8	gi|330689364 (+3)	44 kDa	Chain A, Crystal Structure Of Basic 7s Globulin From Soybean	260	268	95% (0.0015)
9	gi|21465628 (+4)	48 kDa	Chain A, Crystal Structures Of Recombinant And Native Soybean Beta- Conglycinin Beta Homotrimers Complexes With N-Acetyl-D- Glucosamine	922	472	95% (0.00000000000000062)
10	gi|157830108 (+3)	20 kDa	Chain A, Trypsin Inhibitor From Soybean (Sti)	280	172	95% (0.0042)
11	gi|209171195 (+13)	49 kDa	elongation factor-1A [Glycine max]	55	66	95% (0.015)
12	gi|1679658 (+2)	38 kDa	gamma glutamyl hydrolase [Glycine max]	11	19	95% (0.028)
13	gi|11385443 (+6)	25 kDa	glutathione S-transferase GST 14, partial [Glycine max]	4	12	95% (0.013)
14	gi|351727206 (+1)	37 kDa	glyceraldehyde-3-phosphate dehydrogenase [Glycine max]	119	174	95% (0.00000013)
15	gi|10566449 (+2)	58 kDa	glycinin A3B4 subunit [Glycine max]	1218	623	95% (0.000000000000000000010)
16	gi|351734402 (+2)	64 kDa	glycinin A5A4B3 precursor [Glycine max]	1031	664	95% (0.0000090)
17	gi|255224	64 kDa	glycinin G4 subunit [soybeans, Peptide, 560 aa]	1011	645	95% (0.0000048)
18	gi|170010 (+2)	51 kDa	late embryongenesis abundant protein [Glycine max]	100	102	95% (0.043)
22	gi|311698 (+1)	49 kDa	Lea protein [Glycine max]	87	101	95% (0.0056)
23	gi|161318153 (+2)	94 kDa	lipoxygenase L-1 [Glycine max]	452	444	95% (0.00075)
24	gi|161318157 (+2)	97 kDa	lipoxygenase L-3 [Glycine max]	462	417	95% (0.030)
25	gi|388461364	97 kDa	lipoxygenase-2 [Glycine max]	352	343	95% (0.0037)
26	gi|167963384 (+2)	49 kDa	peroxisomal 3-ketoacyl-CoA thiolase precursor [Glycine max]	0	7	95% (0.0033)
27	gi|167963388 (+5)	30 kDa	peroxisomal voltage-dependent anion-selective channel protein [Glycine max]	3	10	95% (0.018)
28	gi|218267 (+8)	111 kDa	phosphoenolpyruvate carboxylase [Glycine max]	2	13	95% (0.00091)
29	gi|351724917 (+2)	92 kDa	poly [ADP-ribose] polymerase 3 [Glycine max]	19	46	95% (0.000014)
30	gi|22296818 (+13)	55 kDa	pyruvate kinase [Glycine max]	3	10	95% (0.018)
31	gi|121281 (+5)	70 kDa	RecName: Full=Beta-conglycinin, alpha chain; Flags: Precursor	1640	775	95% (0.0000000000000000000000000000000000033)
32	gi|121276 (+10)	56 kDa	RecName: Full=Glycinin G1; Contains: RecName: Full=Glycinin A1a subunit; Contains: RecName: Full=Glycinin Bx subunit; Flags: Precursor	2181	1454	95% (0.000000037)
33	gi|121277 (+9)	54 kDa	RecName: Full=Glycinin G2; Contains: RecName: Full=Glycinin A2 subunit; Contains: RecName: Full=Glycinin B1a subunit; Flags: Precursor	2214	1254	95% (0.0000000000000000000000054)
34	gi|121278 (+3)	54 kDa	RecName: Full=Glycinin G3; Contains: RecName: Full=Glycinin A subunit; Contains: RecName: Full=Glycinin B subunit; Flags: Precursor	905	609	95% (0.00069)
35	gi|266689 (+3)	23 kDa	RecName: Full=P24 oleosin isoform B; AltName: Full=P91	115	144	95% (0.00016)
36	gi|83595726 (+2)	53 kDa	ribulose-1,5-bisphosphate carboxylase/oxygenase large subunit [Glycine max]	49	58	95% (0.024)
37	gi|29469054 (+1)	56 kDa	sucrose-binding protein 2 [Glycine max]	240	233	95% (0.016)
			Predicted proteins
1	gi|356551144	110 kDa	PREDICTED: alpha-1,4 glucan phosphorylase L isozyme, chloroplastic/amyloplastic-like [Glycine max]	1	7	95% (0.016)
2	gi|356575611	60 kDa	PREDICTED: ATP synthase subunit beta, mitochondrial-like [Glycine max]	31	55	95% (0.00018)
3	gi|356517239 (+1)	38 kDa	PREDICTED: auxin-induced protein PCNT115-like isoform 1 [Glycine max]	1	7	95% (0.016)
4	gi|356508699	91 kDa	PREDICTED: cell division cycle protein 48 homolog [Glycine max]	62	71	95% (0.021)
5	gi|356533407	49 kDa	PREDICTED: embryonic protein DC-8-like [Glycine max]	187	178	95% (0.046)
6	gi|356576871	67 kDa	PREDICTED: formate--tetrahydrofolate ligase-like [Glycine max]	17	29	95% (0.0080)
7	gi|356507341	55 kDa	PREDICTED: glyceraldehyde-3-phosphate dehydrogenase-like [Glycine max]	116	165	95% (0.00000074)
8	gi|356516587	37 kDa	PREDICTED: glyceraldehyde-3-phosphate dehydrogenase-like [Glycine max]	99	144	95% (0.0000018)
9	gi|356562559	71 kDa	PREDICTED: heat shock 70 kDa protein-like [Glycine max]	64	83	95% (0.0019)
10	gi|356535026 (+1)	59 kDa	PREDICTED: importin subunit alpha-1-like [Glycine max]	0	8	95% (0.0015)
11	gi|356543900 (+1)	63 kDa	PREDICTED: ketol-acid reductoisomerase, chloroplastic-like [Glycine max]	1	12	95% (0.00043)
12	gi|356543032	63 kDa	PREDICTED: ketol-acid reductoisomerase, chloroplastic-like [Glycine max]	2	7	95% (0.045)
13	gi|356527266	23 kDa	PREDICTED: kunitz-type trypsin inhibitor KTI1-like [Glycine max]	78	86	95% (0.021)
14	gi|356571429	61 kDa	PREDICTED: leucine aminopeptidase 1-like isoform 1 [Glycine max]	9	21	95% (0.0039)
15	gi|356498766	60 kDa	PREDICTED: leucine aminopeptidase 3, chloroplastic-like [Glycine max]	19	27	95% (0.035)
16	gi|356514007 (+7)	46 kDa	PREDICTED: LOW QUALITY PROTEIN: argininosuccinate synthase, chloroplastic-like [Glycine max]	1	10	95% (0.0019)
17	gi|356523657	73 kDa	PREDICTED: luminal-binding protein 5 [Glycine max]	71	76	95% (0.042)
18	gi|356571311	24 kDa	PREDICTED: P24 oleosin isoform A [Glycine max]	114	135	95% (0.00099)
19	gi|356525742	50 kDa	PREDICTED: phosphoglycerate kinase, chloroplastic-like [Glycine max]	14	30	95% (0.0012)
20	gi|356499785 (+3)	82 kDa	PREDICTED: probable pre-mRNA-splicing factor ATP-dependent RNA helicase-like [Glycine max]	12	0	95% (0.00090)
21	gi|356572385	27 kDa	PREDICTED: protein IN2-1 homolog B-like [Glycine max]	20	27	95% (0.048)
22	gi|356520585 (+3)	65 kDa	PREDICTED: serine/threonine-protein phosphatase 2A 65 kDa regulatory subunit A beta isoform-like [Glycine max]	0	4	95% (0.038)
23	gi|356510338	43 kDa	PREDICTED: serpin-ZX-like [Glycine max]	0	4	95% (0.038)
24	gi|356510338	43 kDa	PREDICTED: serpin-ZX-like [Glycine max]	0	4	95% (0.038)
25	gi|356555078	42 kDa	PREDICTED: SNF1-related protein kinase regulatory subunit gamma-like PV42a-like [Glycine max]	20	33	95% (0.0063)
26	gi|356558189	92 kDa	PREDICTED: sucrose synthase 2-like [Glycine max]	6	12	95% (0.047)
27	gi|356536206	58 kDa	PREDICTED: sucrose-binding protein-like [Glycine max]	330	315	95% (0.010)
28	gi|356539292 (+1)	57 kDa	PREDICTED: T-complex protein 1 subunit beta-like [Glycine max]	8	20	95% (0.0034)
29	gi|356527473 (+1)	59 kDa	PREDICTED: T-complex protein 1 subunit zeta-like [Glycine max]	1	7	95% (0.016)
30	gi|356564319	13 kDa	PREDICTED: thioredoxin H-type [Glycine max]	10	2	95% (0.047)
31	gi|356515096	118 kDa	PREDICTED: uncharacterized protein LOC100780139 [Glycine max]	121	149	95% (0.00019)
32	gi|356500401	21 kDa	PREDICTED: universal stress protein A-like protein-like [Glycine max]	24	36	95% (0.010)
33	gi|356553237	51 kDa	PREDICTED: UTP--glucose-1-phosphate uridylyltransferase-like [Glycine max]	45	52	95% (0.040)
			Unknown proteins
1	gi|255636164 (+2)	35 kDa	unknown [Glycine max]	65	71	95% (0.038)
2	gi|255647735 (+1)	37 kDa	unknown [Glycine max]	81	116	95% (0.000025)
3	gi|255645048 (+1)	36 kDa	unknown [Glycine max]	36	47	95% (0.016)
4	gi|255648242 (+1)	48 kDa	unknown [Glycine max]	25	33	95% (0.036)
5	gi|255626917 (+4)	23 kDa	unknown [Glycine max]	13	21	95% (0.030)
6	gi|255647576 (+1)	31 kDa	unknown [Glycine max]	8	23	95% (0.00071)
7	gi|255635394 (+3)	50 kDa	unknown [Glycine max]	11	20	95% (0.019)
8	gi|255645127 (+3)	22 kDa	unknown [Glycine max]	11	19	95% (0.028)
9	gi|255633344 (+4)	28 kDa	unknown [Glycine max]	9	16	95% (0.037)
10	gi|255640554 (+2)	23 kDa	unknown [Glycine max]	7	14	95% (0.033)
11	gi|255640468 (+1)	24 kDa	unknown [Glycine max]	26	34	95% (0.036)
12	gi|255626765 (+1)	19 kDa	unknown [Glycine max]	5	13	95% (0.016)
13	gi|255625799 (+2)	16 kDa	unknown [Glycine max]	2	9	95% (0.013)
14	gi|255627595 (+3)	20 kDa	unknown [Glycine max]	4	11	95% (0.022)
15	gi|255642137 (+2)	50 kDa	unknown [Glycine max]	2	8	95% (0.025)
16	gi|255626921 (+3)	15 kDa	unknown [Glycine max]	1	6	95% (0.033)
17	gi|255641256 (+1)	54 kDa	unknown [Glycine max]	0	8	95% (0.0015)
18	gi|255627607 (+6)	14 kDa	unknown [Glycine max]	2	7	95% (0.045)
19	gi|255627399 (+2)	24 kDa	unknown [Glycine max]	5	15	95% (0.0053)
20	gi|255635052 (+2)	39 kDa	unknown [Glycine max]	1	8	95% (0.0080)
21	gi|255638912 (+1)	37 kDa	unknown [Glycine max]	27	81	95% (0.000000000081)
22	gi|255626769 (+6)	10 kDa	unknown [Glycine max]	0	6	95% (0.0075)
23	gi|255626665 (+1)	26 kDa	unknown [Glycine max]	0	5	95% (0.017)
24	gi|255633192 (+6)	16 kDa	unknown [Glycine max]	6	0	95% (0.030)
25	gi|255640867 (+1)	17 kDa	unknown [Glycine max]	20	0	95% (0.0000083)
			Unnamed protein
1	gi|218336143 (+1)	41 kDa	unnamed protein product [Glycine max]	135	141	95% (0.013)
2	gi|257676145 (+2)	84 kDa	unnamed protein product [Glycine max]	138	153	95% (0.0026)
3	gi|219734265 (+13)	49 kDa	unnamed protein product [Glycine max]	65	74	95% (0.021)
4	gi|219725204 (+6)	36 kDa	unnamed protein product [Glycine max]	60	74	95% (0.0069)
5	gi|219764826 (+10)	72 kDa	unnamed protein product [Glycine max]	52	62	95% (0.019)
6	gi|227307930 (+3)	52 kDa	unnamed protein product [Glycine max]	13	24	95% (0.0093)
7	gi|219909552 (+5)	18 kDa	unnamed protein product [Glycine max]	14	24	95% (0.015)
8	gi|296523720 (+2)	65 kDa	unnamed protein product [Glycine max]	8	21	95% (0.0020)
9	gi|257676113 (+2)	84 kDa	unnamed protein product [Glycine max]	136	138	95% (0.024)
10	gi|219986458 (+2)	31 kDa	unnamed protein product [Glycine max]	10	17	95% (0.039)
11	gi|219732878 (+30)	47 kDa	unnamed protein product [Glycine max]	4	10	95% (0.038)
12	gi|227262746 (+7)	19 kDa	unnamed protein product [Glycine max]	4	10	95% (0.038)
13	gi|227247708 (+2)	17 kDa	unnamed protein product [Glycine max]	47	9	95% (0.0000074)
14	gi|227248782 (+4)	26 kDa	unnamed protein product [Glycine max]	0	8	95% (0.0015)
15	gi|257672765 (+2)	90 kDa	unnamed protein product [Glycine max]	19	43	95% (0.000057)
16	gi|219892799 (+6)	42 kDa	unnamed protein product [Glycine max]	0	4	95% (0.038)

## Sheet: LCO Vs Th17
			Fisher’s Exact test - Contrast LCO Vs Th17
#	Accession	MW	Known proteins	LCO	Th17	Fisher's Exact Test (P-Value)
1	gi|1199563 (+14)	43 kDa	34 kDa maturing seed vacuolar thiol protease precursor [Glycine max]	172	120	95% (0.0024)
2	gi|290563695 (+4)	72 kDa	beta-conglycinin alpha prime subunit [Glycine max]	616	542	95% (0.036)
3	gi|63852207 (+1)	48 kDa	beta-conglycinin beta subunit [Glycine max]	435	372	95% (0.029)
4	gi|118138512 (+5)	97 kDa	Chain A, Crystal Structure Of Soybean Lipoxygenase-D	0	36	95% (0.0000000000097)
5	gi|21465628 (+4)	48 kDa	Chain A, Crystal Structures Of Recombinant And Native Soybean Beta- Conglycinin Beta Homotrimers Complexes With N-Acetyl-D- Glucosamine	588	472	95% (0.00063)
6	gi|10566449 (+2)	58 kDa	glycinin A3B4 subunit [Glycine max]	818	623	95% (0.00000083)
7	gi|351734402 (+2)	64 kDa	glycinin A5A4B3 precursor [Glycine max]	804	664	95% (0.00053)
8	gi|255224	64 kDa	glycinin G4 subunit [soybeans, Peptide, 560 aa]	786	645	95% (0.00040)
9	gi|218267 (+8)	111 kDa	phosphoenolpyruvate carboxylase [Glycine max]	5	13	95% (0.044)
10	gi|1168289 (+8)	63 kDa	RecName: Full=Isocitrate lyase 1; Short=ICL 1; Short=Isocitrase 1; Short=Isocitratase 1	0	8	95% (0.0036)
			Predicted proteins
1	gi|356517098	57 kDa	PREDICTED: uncharacterized protein LOC100785671 [Glycine max]	3	10	95% (0.042)
			Unknown proteins
1	gi|255640867 (+1)	17 kDa	unknown [Glycine max]	18	0	95% (0.0000046)
			Unnamed protein
1	gi|219764822 (+8)	71 kDa	unnamed protein product [Glycine max]	63	40	95% (0.019)

## Sheet:  100mM NaCl Ctrl Vs LCO
			Fisher’s Exact test - Contrast 100 mM NaCl Control Vs LCO + 100 mM NaCl
	Accession	MW	Known proteins	Control	LCO	Fisher's Exact Test (P-Value)
1	gi|121276 (+10)	56 kDa	RecName: Full=Glycinin G1; Contains: RecName: Full=Glycinin A1a subunit; Contains: RecName: Full=Glycinin Bx subunit; Flags: Precursor	1722	1853	95% (0.030)
2	gi|1199563 (+14)	43 kDa	34 kDa maturing seed vacuolar thiol protease precursor [Glycine max]	115	200	95% (0.0000015)
3	gi|15186732 (+1)	55 kDa	aspartic proteinase 1 [Glycine max]	10	1	95% (0.0055)
4	gi|290563695 (+4)	72 kDa	beta-conglycinin alpha prime subunit [Glycine max]	695	801	95% (0.0059)
5	gi|21465628 (+4)	48 kDa	Chain A, Crystal Structures Of Recombinant And Native Soybean Beta- Conglycinin Beta Homotrimers Complexes With N-Acetyl-D- Glucosamine	644	716	95% (0.042)
6	gi|10566449 (+2)	58 kDa	glycinin A3B4 subunit [Glycine max]	825	912	95% (0.033)
7	gi|161318153 (+2)	94 kDa	lipoxygenase L-1 [Glycine max]	435	379	95% (0.017)
8	gi|22296818 (+13)	55 kDa	pyruvate kinase [Glycine max]	0	8	95% (0.0041)
9	gi|121281 (+5)	70 kDa	RecName: Full=Beta-conglycinin, alpha chain; Flags: Precursor	977	1068	95% (0.040)
10	gi|240254706	68 kDa	seed biotinylated protein 68 kDa isoform [Glycine max]	160	132	95% (0.045)
			Predicted proteins
1	gi|356550547	95 kDa	PREDICTED: 97 kDa heat shock protein-like [Glycine max]	7	0	95% (0.0075)
2	gi|356559977	60 kDa	PREDICTED: T-complex protein 1 subunit gamma-like [Glycine max]	0	5	95% (0.032)
			Unknown proteins
1	gi|255630323 (+5)	18 kDa	unknown [Glycine max]	126	97	95% (0.024)
2	gi|255625639 (+1)	23 kDa	unknown [Glycine max]	5	0	95% (0.030)

## Sheet: 100mM NaCl Ctrl Vs Th17
			Fisher’s Exact test - Contrast 100 mM NaCl Control Vs Th17 + 100 mM NaCl
	Accession	MW	Known proteins	Control	Th17	Fisher's Exact Test (P-Value)
1	gi|121277 (+9)	54 kDa	RecName: Full=Glycinin G2; Contains: RecName: Full=Glycinin A2 subunit; Contains: RecName: Full=Glycinin B1a subunit; Flags: Precursor	1617	1368	95% (0.015)
2	gi|1199563 (+14)	43 kDa	34 kDa maturing seed vacuolar thiol protease precursor [Glycine max]	115	133	95% (0.036)
3	gi|351726078 (+1)	51 kDa	51 kDa seed maturation protein precursor [Glycine max]	93	113	95% (0.024)
4	gi|63852207 (+1)	48 kDa	beta-conglycinin beta subunit [Glycine max]	529	324	95% (0.0000000041)
5	gi|21465628 (+4)	48 kDa	Chain A, Crystal Structures Of Recombinant And Native Soybean Beta- Conglycinin Beta Homotrimers Complexes With N-Acetyl-D- Glucosamine	644	395	95% (0.000000000099)
6	gi|351727206 (+1)	37 kDa	glyceraldehyde-3-phosphate dehydrogenase [Glycine max]	146	182	95% (0.0029)
7	gi|10566449 (+2)	58 kDa	glycinin A3B4 subunit [Glycine max]	825	627	95% (0.00021)
8	gi|311698 (+1)	49 kDa	Lea protein [Glycine max]	94	122	95% (0.0061)
9	gi|124029 (+10)	9 kDa	RecName: Full=Bowman-Birk type proteinase inhibitor C-II; Flags: Precursor	18	34	95% (0.0078)
10	gi|266689 (+3)	23 kDa	RecName: Full=P24 oleosin isoform B; AltName: Full=P91	116	132	95% (0.048)
			Predicted proteins
1	gi|356567618	58 kDa	PREDICTED: aldehyde dehydrogenase family 2 member B4, mitochondrial-like [Glycine max]	0	5	95% (0.025)
2	gi|356508778	37 kDa	PREDICTED: glyceraldehyde-3-phosphate dehydrogenase [Glycine max]	138	172	95% (0.0037)
3	gi|356516587	37 kDa	PREDICTED: glyceraldehyde-3-phosphate dehydrogenase-like [Glycine max]	126	143	95% (0.043)
4	gi|356500683	72 kDa	PREDICTED: heat shock 70 kDa protein-like [Glycine max]	44	74	95% (0.00075)
5	gi|356571311	24 kDa	PREDICTED: P24 oleosin isoform A [Glycine max]	112	133	95% (0.023)
6	gi|356530860 (+2)	145 kDa	PREDICTED: tripeptidyl-peptidase 2-like isoform 1 [Glycine max]	5	0	95% (0.039)
			Unknown proteins
1	gi|255641166 (+2)	37 kDa	unknown [Glycine max]	11	3	95% (0.042)
2	gi|255627023 (+24)	18 kDa	unknown [Glycine max]	8	1	95% (0.027)
3	gi|255626103 (+1)	18 kDa	unknown [Glycine max]	5	0	95% (0.039)
			Unnamed protein product
1	gi|227303916 (+1)	60 kDa	unnamed protein product [Glycine max]	26	39	95% (0.032)
2	gi|227307930 (+3)	52 kDa	unnamed protein product [Glycine max]	12	23	95% (0.025)
3	gi|257676113 (+2)	84 kDa	unnamed protein product [Glycine max]	121	85	95% (0.036)
4	gi|259662381 (+2)	27 kDa	unnamed protein product [Glycine max]	32	55	95% (0.0026)

## Sheet: 100mM NaCl LCO vs Th17
			Fisher’s Exact test - Contrast LCO + 100 mM NaCl Vs Th17 + 100 mM NaCl
	Accession	MW	Known proteins	LCO	Th17	Fisher's Exact Test (P-Value)
1	gi|121281 (+5)	70 kDa	RecName: Full=Beta-conglycinin, alpha chain; Flags: Precursor	1068	842	95% (0.0014)
2	gi|1199563 (+14)	43 kDa	34 kDa maturing seed vacuolar thiol protease precursor [Glycine max]	200	133	95% (0.0034)
3	gi|351726078 (+1)	51 kDa	51 kDa seed maturation protein precursor [Glycine max]	96	113	95% (0.032)
4	gi|290563695 (+4)	72 kDa	beta-conglycinin alpha prime subunit [Glycine max]	801	592	95% (0.000093)
5	gi|63852207 (+1)	48 kDa	beta-conglycinin beta subunit [Glycine max]	566	324	95% (0.000000000012)
6	gi|21465628 (+4)	48 kDa	Chain A, Crystal Structures Of Recombinant And Native Soybean Beta- Conglycinin Beta Homotrimers Complexes With N-Acetyl-D- Glucosamine	716	395	95% (0.00000000000000033)
7	gi|351723341 (+1)	24 kDa	dehydrin-like protein [Glycine max]	157	175	95% (0.031)
8	gi|351727206 (+1)	37 kDa	glyceraldehyde-3-phosphate dehydrogenase [Glycine max]	164	182	95% (0.030)
9	gi|10566449 (+2)	58 kDa	glycinin A3B4 subunit [Glycine max]	912	627	95% (0.000000043)
10	gi|351734402 (+2)	64 kDa	glycinin A5A4B3 precursor [Glycine max]	859	711	95% (0.043)
11	gi|255224	64 kDa	glycinin G4 subunit [soybeans, Peptide, 560 aa]	841	694	95% (0.039)
12	gi|311698 (+1)	49 kDa	Lea protein [Glycine max]	106	122	95% (0.038)
11	gi|161318153 (+2)	94 kDa	lipoxygenase L-1 [Glycine max]	379	386	95% (0.050)
13	gi|124029 (+10)	9 kDa	RecName: Full=Bowman-Birk type proteinase inhibitor C-II; Flags: Precursor	20	34	95% (0.016)
14	gi|121277 (+9)	54 kDa	RecName: Full=Glycinin G2; Contains: RecName: Full=Glycinin A2 subunit; Contains: RecName: Full=Glycinin B1a subunit; Flags: Precursor	1612	1368	95% (0.042)
			Predicted proteins
1	gi|356508778	37 kDa	PREDICTED: glyceraldehyde-3-phosphate dehydrogenase [Glycine max]	148	172	95% (0.014)
2	gi|356516587	37 kDa	PREDICTED: glyceraldehyde-3-phosphate dehydrogenase-like [Glycine max]	127	143	95% (0.039)
3	gi|356500683	72 kDa	PREDICTED: heat shock 70 kDa protein-like [Glycine max]	55	74	95% (0.015)
4	gi|356513419	24 kDa	PREDICTED: PR-5 protein [Glycine max]	17	5	95% (0.016)
			Unknown proteins
1	gi|255630323 (+5)	18 kDa	unknown [Glycine max]	97	119	95% (0.014)
2	gi|255636164 (+2)	35 kDa	unknown [Glycine max]	71	88	95% (0.028)
3	gi|255637491 (+1)	24 kDa	unknown [Glycine max]	47	64	95% (0.020)
4	gi|255625639 (+1)	23 kDa	unknown [Glycine max]	0	8	95% (0.0026)
			Unnamed protein product
1	gi|219971748 (+5)	38 kDa	unnamed protein product [Glycine max]	6	14	95% (0.036)
2	gi|259662381 (+2)	27 kDa	unnamed protein product [Glycine max]	24	55	95% (0.000055)
